# Supplementary material for: Multi-Omics Insights into the Relationship Between Intestinal Microbiota and Abdominal Fat Deposition in Meat Ducks
Source: Animals (Basel). 2025 Nov 24;15(23):3393. doi: 10.3390/ani15233393 (PMC12691082; doi:10.3390/ani15233393)
Supplement: Supplementary file 1 [file animals-15-03393-s001.zip › Supplementary Table.xls]

## Sheet: Supplementary Table 1
Sample Name	Raw PE	Clean PE	Raw Tags	Clean Tags	Effective Tags	Effective Ratio (%)
KC-H-1	117322	114228	114047	112754	109428	93.27
KC-H-2	172491	168170	167919	166433	162968	94.48
KC-H-3	134196	130429	130206	128831	126785	94.48
KC-H-4	137875	134336	134206	133462	132848	96.35
KC-H-5	136074	132267	132026	130790	114484	84.13
KC-H-6	120971	117210	116996	115625	114751	94.86
KC-L-1	114328	111333	111179	110030	107688	94.19
KC-L-2	52281	50732	50605	50028	48772	93.29
KC-L-3	101729	98285	98060	96706	95943	94.31
KC-L-4	124866	120780	120398	118670	116447	93.26
KC-L-5	150709	146308	146047	144626	140278	93.08
KC-L-6	115634	112571	112434	111720	110985	95.98
HC-H-1	168606	163598	163256	161327	151606	89.92
HC-H-2	179498	174520	174182	172157	160580	89.46
HC-H-3	162472	157667	157358	155413	146673	90.28
HC-H-4	148194	143836	143609	142101	141109	95.22
HC-H-5	132004	127476	127191	125523	124340	94.19
HC-H-6	131968	127824	127527	125680	121890	92.36
HC-L-1	135329	130487	130171	128151	119704	88.45
HC-L-2	133723	129336	129075	127513	123974	92.71
HC-L-3	121520	117410	117159	115706	114631	94.33
HC-L-4	163391	158226	157941	156231	154044	94.28
HC-L-5	139403	134958	134643	132993	131849	94.58
HC-L-6	157232	152672	152411	150816	149684	95.2
MC-H-1	193936	188852	188528	186443	146084	75.33
MC-H-2	179954	174790	174464	172358	158050	87.83
MC-H-3	194831	189766	189424	187053	157886	81.04
MC-H-4	179061	173485	173120	170802	145608	81.32
MC-H-5	130505	126955	126720	125091	117258	89.85
MC-H-6	133604	129495	129230	127470	112233	84
MC-L-1	146073	141872	141607	139705	122405	83.8
MC-L-2	150725	146100	145863	144059	124884	82.86
MC-L-3	161452	156776	156495	154642	133478	82.67
MC-L-4	191680	185902	185587	183244	164682	85.92
MC-L-5	147651	143539	143291	141659	129910	87.98
MC-L-6	153979	149280	149022	147330	121815	79.11
SC-H-1	158014	153625	153388	151727	139621	88.36
SC-H-2	161343	156576	156321	154284	152808	94.71
SC-H-3	170803	166845	166662	165603	164950	96.57
SC-H-4	123074	119636	119437	118452	116522	94.68
SC-H-5	111220	108401	108300	107724	107209	96.39
SC-H-6	55925	54191	54102	53477	52610	94.07
SC-L-1	129049	125617	125465	124603	124012	96.1
SC-L-2	45688	44081	43959	43221	39289	85.99
SC-L-3	76579	74258	74117	73149	69856	91.22
SC-L-4	125211	121239	120976	119565	118572	94.7
SC-L-5	101695	98986	98835	98051	97012	95.4
SC-L-6	86218	83621	83423	82511	79021	91.65
ZC-H-1	175196	169862	169556	167247	151845	86.67
ZC-H-2	169859	164911	164613	162662	138158	81.34
ZC-H-3	174853	169745	169395	166987	146334	83.69
ZC-H-4	139352	135134	134841	133113	132009	94.73
ZC-H-5	129340	124796	124511	122863	120868	93.45
ZC-H-6	128432	124710	124465	122806	114023	88.78
ZC-L-1	136827	132162	131875	130021	115279	84.25
ZC-L-2	140777	136435	136174	134670	126962	90.19
ZC-L-3	177476	171892	171540	169483	167011	94.1
ZC-L-4	146436	141840	141572	139898	136314	93.09
ZC-L-5	133967	129362	129096	127567	124805	93.16
ZC-L-6	133205	129604	129353	127875	123044	92.37

## Sheet: Supplementary Table 2
SampleID	Total Tags	Unique Tags	Taxon Tags	Unclassified Tags	Singleton Tags	OTUs
KC-H-1	109428	49731	105687	0	3741	642
KC-H-2	162968	54496	161171	0	1797	537
KC-H-3	126785	47408	123398	3	3384	518
KC-H-4	132848	30967	131942	0	906	338
KC-H-5	114484	50081	112333	0	2151	479
KC-H-6	114751	39870	113394	0	1357	518
KC-L-1	107688	37126	106416	0	1272	479
KC-L-2	48772	25225	47632	0	1140	418
KC-L-3	95943	39655	94357	3	1583	477
KC-L-4	116447	50467	114095	18	2334	488
KC-L-5	140278	45279	139181	0	1097	454
KC-L-6	110985	27616	110419	0	566	412
HC-H-1	151606	47089	148330	0	3276	414
HC-H-2	160580	56457	157991	0	2589	507
HC-H-3	146673	50409	144340	0	2333	470
HC-H-4	141109	55266	139750	0	1359	527
HC-H-5	124340	36326	123920	0	420	272
HC-H-6	121890	40980	120967	0	923	393
HC-L-1	119704	38649	118661	0	1043	311
HC-L-2	123974	41974	122874	0	1100	502
HC-L-3	114631	36595	114047	0	584	389
HC-L-4	154044	51258	152816	0	1228	490
HC-L-5	131849	49487	130795	0	1054	562
HC-L-6	149684	48162	148750	0	934	447
MC-H-1	146084	85720	111514	0	34570	568
MC-H-2	158050	79999	137376	0	20674	710
MC-H-3	157886	77374	131628	0	26258	540
MC-H-4	145608	78270	116512	0	29096	566
MC-H-5	117258	55662	107412	0	9846	551
MC-H-6	112233	50238	101063	0	11170	379
MC-L-1	122405	61891	106708	0	15697	568
MC-L-2	124884	63773	105858	0	19026	553
MC-L-3	133478	66412	114535	0	18943	576
MC-L-4	164682	87077	137139	0	27543	649
MC-L-5	129910	61621	114114	0	15796	625
MC-L-6	121815	67169	98742	0	23073	518
SC-H-1	139621	49131	138086	0	1535	365
SC-H-2	152808	59621	150735	0	2073	473
SC-H-3	164950	38646	164041	0	909	405
SC-H-4	116522	40219	114102	0	2420	452
SC-H-5	107209	23219	106853	0	356	279
SC-H-6	52610	22966	51608	0	1002	473
SC-L-1	124012	33329	123390	0	622	380
SC-L-2	39289	20215	38158	0	1131	430
SC-L-3	69856	31769	68909	0	947	538
SC-L-4	118572	49298	116839	0	1733	713
SC-L-5	97012	32854	96006	0	1006	538
SC-L-6	79021	32413	77396	0	1625	623
ZC-H-1	151845	54647	147078	0	4767	549
ZC-H-2	138158	66095	130988	0	7170	690
ZC-H-3	146334	57122	143166	0	3168	559
ZC-H-4	132009	55344	130172	0	1837	602
ZC-H-5	120868	41143	120209	0	659	461
ZC-H-6	114023	41086	111693	0	2330	546
ZC-L-1	115279	52323	109451	0	5828	560
ZC-L-2	126962	59774	122473	0	4489	571
ZC-L-3	167011	53211	166047	0	964	430
ZC-L-4	136314	50794	134559	0	1755	526
ZC-L-5	124805	49184	122986	0	1819	551
ZC-L-6	123044	49469	121396	0	1648	598

## Sheet: Supplementary Table 3
Sample ID	Average tages	Total tags	Average OTUs	Total OTUs
SC-H	125211	751267	407.833	2447
SC-L	90183.3	541100	537	3222
KC-H	131316	787895	505.333	3032
KC-L	105297	631780	454.667	2728
HC-H	147034	882201	430.5	2583
HC-L	135235	811410	450.167	2701
MC-H	161536	969217	522.333	3314
MC-L	151773	910639	581.5	3489
ZC-H	145946	875678	567.833	3407
ZC-L	138252	829514	539.333	3236

## Sheet: Supplementary Table 4
Sample	Rawreads	Cleanreads(%)	Adapter(%)	LowQuality(%)	polyA(%)	N(%)
H-MC1	106697644	106586792 (99.90%)	24906 (0.02%)	171892 (0.08%)	0 (0.0%)	0 (0.0%)
H-MC2	75497736	75336950 (99.79%)	16772 (0.02%)	287840 (0.19%)	0 (0.0%)	188 (0.0%)
H-MC3	111314466	111217682 (99.91%)	27666 (0.02%)	138236 (0.06%)	0 (0.0%)	0 (0.0%)
L-MC1	79806576	79744592 (99.92%)	19228 (0.02%)	85512 (0.05%)	0 (0.0%)	0 (0.0%)
L-MC2	67173770	67034884 (99.79%)	13506 (0.02%)	250564 (0.19%)	0 (0.0%)	196 (0.0%)
L-MC3	71391488	71336968 (99.92%)	15024 (0.02%)	77588 (0.05%)	0 (0.0%)	1404 (0.0%)

## Sheet: Supplementary Table 5
Group	Gene Number	Total Length	Average Length	GC (%)
H-MC1	418422	462437883	1105	0.5301
H-MC2	293572	337812840	1150	0.5197
H-MC3	451733	490276032	1085	0.5218
L-MC1	434762	476039466	1094	0.5278
L-MC2	390352	429549876	1100	0.5269
L-MC3	418447	464636202	1110	0.5324
